# Supplementary material for: Dietary Interventions Ameliorate Infectious Colitis by Restoring the Microbiome and Promoting Stem Cell Proliferation in Mice
Source: Int J Mol Sci. 2021 Dec 29;23(1):339. doi: 10.3390/ijms23010339 (PMC8745185; doi:10.3390/ijms23010339)
Supplement: Supplementary file 1 [file ijms-23-00339-s001.zip]

Archive with 6 entries (6 files):
- Copy of Supplementary excel file for figure 4.xlsx
- Supplementary Fig 1.pdf
- Supplementary Fig 2.pdf
- Supplementary Fig 3.pdf
- Supplementary Fig 4.pdf
- Supplementary Fig 5.pdf
