# Supplementary material for: Dietary Interventions Ameliorate Infectious Colitis by Restoring the Microbiome and Promoting Stem Cell Proliferation in Mice
Source: Int J Mol Sci. 2021 Dec 29;23(1):339. doi: 10.3390/ijms23010339 (PMC8745185; doi:10.3390/ijms23010339)
Supplement: Supplementary file 1 [file ijms-23-00339-s001.zip › Copy of Supplementary excel file for figure 4.xlsx]

## Sheet: Sheet3 (2)
		CR VS CONTROL										CR BUTYRATE VS CONTROL					butyrate vs CR
	human_symbol	Entrez.Gene.Name	Location	Type(s)	Drug(s)	FOLD CHANGE	2	PValue	0.05	FDR	0.05	FOLD CHANGE	2	PValue	0.05	FDR	0.05	FOLD CHANGE	2	Pvalue	0.05	FDR	0.05
1	DCLK1	doublecortin like kinase 1	Plasma Membrane	kinase	---	-2.52833	-1	2.92284e-56	1	1.92181e-54	1	-1.1115	0	0.0398148	1	0.0478672	1	2.27471	1	3.26044e-44	1	1.43746e-43	1
2	DLL1	delta like canonical Notch ligand 1	Plasma Membrane	enzyme	---	-1.84393	0	0.000419564	1	0.00131652	1	1.4776	0	0.00985438	1	0.0124921	1	2.72459	1	2.29378e-09	1	4.11857e-09	1
3	FZD9	frizzled class receptor 9	Plasma Membrane	G-protein coupled receptor	---	2.15354	1	0.00302715	1	0.00791815	1	6.12959	1	3.55439e-14	1	8.0985e-14	1	2.84628	1	4.28325e-07	1	6.90061e-07	1
4	HES1	hes family bHLH transcription factor 1	Nucleus	transcription regulator	---	-1.24457	0	0.000139154	1	0.000477206	1	1.16504	0	0.00502489	1	0.00653225	1	1.44998	0	4.34102e-11	1	8.33643e-11	1
5	IL18	interleukin 18	Extracellular Space	cytokine	---	-2.1182	-1	3.36779e-23	1	6.0841e-22	1	-1.28701	0	0.000293953	1	0.000415401	1	1.64583	0	9.13933e-11	1	1.72896e-10	1
6	IL33	interleukin 33	Extracellular Space	cytokine	---	-1.71102	0	3.43228e-06	1	1.51065e-05	1	1.79735	0	3.95216e-09	1	7.30275e-09	1	3.07529	1	1.86524e-24	1	5.40743e-24	1
7	IL4	interleukin 4	Extracellular Space	cytokine	---	1.08453	0	0.760441	0	0.830522	0	2.32918	1	0.000495418	1	0.000690099	1	2.14763	1	0.00157655	1	0.00206149	1
8	IL6	interleukin 6	Extracellular Space	cytokine	tocilizumab, siltuximab, clazakizumab, interleukin-6 receptor inhibitor, ziltivekimab	3.16957	1	5.38091e-06	1	2.30105e-05	1	2.13588	1	0.00336152	1	0.00442902	1	-1.48396	0	0.079857	0	0.0917092	0
9	JAG1	jagged canonical Notch ligand 1	Extracellular Space	growth factor	---	-1.09214	0	0.124995	0	0.203752	0	4.64634	1	4.99929e-198	1	1.32969e-196	1	5.07445	1	5.77236e-212	1	1.5841e-210	1
10	LEF1	lymphoid enhancer binding factor 1	Nucleus	transcription regulator	---	1.3889	0	0.38408	0	0.502271	0	10.4241	1	1.39615e-13	1	3.11208e-13	1	7.5053	1	5.91988e-12	1	1.17536e-11	1
11	LGR4	leucine rich repeat containing G protein-coupled receptor 4	Plasma Membrane	transmembrane receptor	---	-1.03187	0	0.581686	0	0.686272	0	2.15077	1	2.71275e-49	1	1.49334e-48	1	2.2193	1	9.20658e-52	1	4.61683e-51	1
13	LGR6	leucine rich repeat containing G protein-coupled receptor 6	Plasma Membrane	G-protein coupled receptor	---	1.59451	0	0.00973699	1	0.0227135	1	9.05302	1	1.72574e-44	1	8.65072e-44	1	5.67762	1	2.17034e-34	1	7.87462e-34	1
12	LRP5	LDL receptor related protein 5	Plasma Membrane	transmembrane receptor	---	-1.00004	0	0.998791	0	0.9991	0	1.45798	0	2.78713e-40	1	1.27613e-39	1	1.45804	0	5.30367e-40	1	2.17057e-39	1
14	LRP6	LDL receptor related protein 6	Plasma Membrane	transmembrane receptor	---	-1.13254	0	9.63861e-06	1	3.97608e-05	1	1.47637	0	8.99313e-47	1	4.71612e-46	1	1.67205	0	5.27982e-78	1	3.94176e-77	1
15	MUC2	mucin 2, oligomeric mucus/gel-forming	Extracellular Space	other	---	-1.04189	0	0.913329	0	0.946377	0	8.72122	1	1.91057e-12	1	4.07234e-12	1	9.08659	1	2.78363e-12	1	5.59273e-12	1
16	MYC	MYC proto-oncogene, bHLH transcription factor	Nucleus	transcription regulator	MYC-targeting siRNA DCR-MYC, AVI-4126	1.65649	0	5.4177e-62	1	4.33182e-60	1	2.33664	1	5.55468e-178	1	1.28253e-176	1	1.4106	0	1.79988e-32	1	6.29593e-32	1
17	NOD2	nucleotide binding oligomerization domain containing 2	Cytoplasm	other	---	1.54038	0	0.00231046	1	0.006209	1	12.2183	1	8.5949e-95	1	8.89215e-94	1	7.93204	1	4.02559e-80	1	3.08177e-79	1
18	NOTCH3	notch receptor 3	Plasma Membrane	transcription regulator	---	-1.15969	0	0.153497	0	0.240388	0	10.5884	1	1.73164e-189	1	4.44157e-188	1	12.2793	1	1.88867e-188	1	4.39999e-187	1
19	NOTCH4	notch receptor 4	Plasma Membrane	transcription regulator	---	-1.62713	0	0.1196	0	0.196471	0	4.53924	1	3.20963e-10	1	6.24145e-10	1	7.38592	1	5.83793e-13	1	1.2032e-12	1
20	RSPO1	R-spondin 1	Plasma Membrane	other	---	-3.41057	-1	4.01201e-53	1	2.40591e-51	1	-1.33561	0	1.74776e-05	1	2.65122e-05	1	2.55358	1	8.90663e-31	1	3.01142e-30	1
21	RSPO3	R-spondin 3	Extracellular Space	kinase	OMP-131R10	-1.20649	0	0.0898173	0	0.15477	0	2.83479	1	1.4935e-27	1	5.02344e-27	1	3.42014	1	1.87534e-34	1	6.81191e-34	1
22	SIGIRR	single Ig and TIR domain containing	Plasma Membrane	transmembrane receptor	---	1.77225	0	0.46012	0	0.576954	0	28.861	1	1.58167e-07	1	2.69926e-07	1	16.285	1	1.20338e-07	1	1.99703e-07	1
23	TGFalpha	transforming growth factor alpha	Extracellular Space	growth factor	---	2.07807	1	4.90057e-07	1	2.44802e-06	1	21.1045	1	3.71218e-130	1	5.53961e-129	1	10.1559	1	5.67094e-117	1	6.57616e-116	1
24	TGFBI	transforming growth factor beta induced	Extracellular Space	other	---	-1.69091	0	0.142891	0	0.226822	0	10.0374	1	1.76324e-19	1	4.73941e-19	1	16.9724	1	3.84e-20	1	9.90037e-20	1
25	VILL	villin like	Cytoplasm	other	---	-1.93382	0	2.90269e-06	1	1.29163e-05	1	10.5889	1	3.22996e-91	1	3.18884e-90	1	20.477	1	6.33509e-119	1	7.52829e-118	1
26	WNT2B	Wnt family member 2B	Extracellular Space	other	---	-3.05699	-1	1.21841e-23	1	2.27081e-22	1	-1.32476	0	0.00316511	1	0.00418019	1	2.30758	1	1.68238e-13	1	3.53477e-13	1
27	WNT7A	Wnt family member 7A	Extracellular Space	cytokine	---	1.44736	0	0.368898	0	0.48684	0	52.5956	1	1.25185e-34	1	5.02642e-34	1	36.3391	1	6.13764e-37	1	2.36892e-36	1
28	SPIB	Spi-B transcription factor	Nucleus	transcription regulator	---	5.92792	1	0.0520707	0	0.0979187	0	1058.25	1	2.12982e-17	1	5.3903e-17	1	178.519	1	1.45553e-35	1	5.43642e-35	1
																				1	2.42607e-11	1	1.01006	1.91618	2.03194	3.29381	3.0788	1.04703	46.1585	47.3349	48.033	1	2	2	3	3	1	47	53	50	3.88374	3.88904	3.88989	3.8976	3.89616	3.88407	4.11713	4.1226	4.12536
[truncated: 1 more columns]
